# Supplementary material for: Exploring the Metabolic Impact of Traumatic Brain Injury in CCI Mouse Models: A Focus on Early and Prolonged Injury Responses
Source: Int J Mol Sci. 2026 Jul 9;27(14):6144. doi: 10.3390/ijms27146144 (PMC13410146; doi:10.3390/ijms27146144)
Supplement: Supplementary file 1 [file ijms-27-06144-s001.zip]

Archive with 1 entries (1 files):
- ijms-4383255-supplementary.pdf
